# Supplementary material for: Computational and Experimental Analyses for Pathogenicity Prediction of ACVRL1 Missense Variants in Hereditary Hemorrhagic Telangiectasia
Source: J Clin Med. 2023 Jul 29;12(15):5002. doi: 10.3390/jcm12155002 (PMC10419700; doi:10.3390/jcm12155002)
Supplement: Supplementary file 1 [file jcm-12-05002-s001.zip]

Archive with 1 entries (1 files):
- jcm-2475453-supplementary.pdf
